# Supplementary material for: Evolution of Tandem Repeats Is Mirroring Post-polyploid Cladogenesis in Heliophila (Brassicaceae)
Source: Front Plant Sci. 2021 Jan 12;11:607893. doi: 10.3389/fpls.2020.607893 (PMC7835680; doi:10.3389/fpls.2020.607893)
Supplement: Supplementary Table 1 — List of Heliophila and Chamira accessions used in our study. [file Data_Sheet_2.xlsx]

## Sheet: Table S1
Supplementary Table 1. List of Heliophila and Chamira accessions used in our study. Outgroup species from ITS phylogeny (Suppl. Figure S2) are included.
Species	Collector and accession number	Locality	Date collected	Herbarium	ITS tree label code (Suppl. Figure S2)	GenBank (ITS I)	GenBank (ITS II)	ITS sequences (notes)	Repeatome study (Suppl. Table 2)	Transcriptome study (Suppl. Table 3)	Chromosome number
H. africana (L.) Marais	Heliophila Team 2013 NGS338	South Africa, Western Cape, Brandewynsrivier, 32°04ʹ13"S, 19°04ʹ30"E.	2013-10-07	NBG	africana_NGS338	MW216685	MW216789				20
H. africana (L.) Marais	Heliophila Team 2013 NGS418	South Africa, Western Cape, West Coast, Piketbeg - Velddrif, at turnoff to Aurora, 32°48ʹ29"S, 18°22ʹ18"E.	2013-10-11	NBG	africana_NGS418	MW216686	MW216790		yes		20
H. africana (L.) Marais	Lysak & Mandáková 120808/01	South Africa, Western Cape, West Coast, Darling 3 km from Darling at the road R315 to Yzerfontein, 33°21ʹ33.66"S, 18°20ʹ49.83"E.	2008-08-12	MO	africana_MLTM120808/01 [LM1]	HE806194	HE806195				20
H. africana (L.) Marais	Lysak & Mandáková 200808/11	South Africa, Western Cape, Olifants River Valley, Citrusdal, gravel road Citrusdal-Algeria (parallel to N7), ca. 2.4 km S of the Patrysberg, 32°28ʹ20.51"S, 18°59ʹ13.15"E.	2008-08-20	MO	africana_MLTM200808/11 [LM11]	HE806196	HE806197				20
H. africana (L.) Marais	Lysak & Mandáková 290808/35	South Africa, Western Cape, Olifants River Valley, Citrusdal, at the N7 road.	2008-08-29	MO	africana_MLTM290808/35 [LM35]	HE806198	HE806199				20
H. africana (L.) Marais	Steiner 1975	South Africa, SW, Cape Town, 33°52ʹS, 18°31ʹE.	1989-09-08	NBG	africana_STEI1975 [KM1002]	AJ863602	AJ864808
H. alpina Marais	Hilliard & Burtt 7088	South Africa, Kwazulu Natal, Sani Pass.	1973-11-06	MO	alpina_HIBU7088 [KM1003]	MW216687	MW216791
H. amplexicaulis L.f.	Heliophila Team 2013 NGS144	South Africa, Northern Cape, Hantam, Nieuwoudtville, Waterfall, 31.32047S, 19.11793E.	2013-09-29	NBG	amplexicaulis_NGS144	MW216688	MW216792
H. amplexicaulis L.f.	Heliophila Team 2013 NGS160	South Africa, Northern Cape, Bokkeveld, Vanrhynspas, the lookout on the top, 31.37262S, 19.01721E.	2013-09-30	NBG	amplexicaulis_NGS160	MW216689	MW216793		yes		22
H. amplexicaulis L.f.	Heliophila Team 2013 NGS181	South Africa, Northern Cape, Namaqualand, Kamieskroon, Kamiesberg Pass, 30°11ʹ23"S, 17°58ʹ39"E.	2013-10-01	NBG	amplexicaulis_NGS181	MW216690	MW216794				22
H. amplexicaulis L.f.	Lysak & Mandáková 250808/25	South Africa, Western Cape, Rondegat.	2008-08-25	MO	amplexicaulis_MLTM250808/25 [LM25]	HE806202	HE806203				22
H. amplexicaulis L.f.	Lysak & Mandáková 270808/33	South Africa, Northern Cape, Namaqualand, Kamieskroon, gravel road from Kamieskroon to Skilpad, ca. 0.5 km before the gate to Namaqua, 30°9ʹ26.79"S, 17°48ʹ39.02"E.	2008-08-27	MO	amplexicaulis_MLTM270808/33 [LM33]	HE806204	HE806205				22
H. amplexicaulis L.f.	OSBU 803	Cultivated / Botanical Garden Paris, France.	1991-01-20	OSBU	amplexicaulis_OSBU803 [KM2174]	HE806200	HE806201
H. arenaria Sond. subsp. acocksii (Marais) Al-Shehbaz	Lysak & Mandáková 230808/21	South Africa, Western Cape, Cederberg, road R364 from Calvinia to Clanwilliam, c. 45 km before Clanwilliam.	2008-08-23	MO	arenaria_acocksii_MLTM230808/21 [LM21]	HE806206	HE806207				20
H. arenaria Sond. subsp. arenaria	Heliophila Team 2013 NGS337	South Africa, Western Cape, Cedarberg, Pakhuis Pass, E of Boesmanskloof, 32°04ʹ09"S, 19°06ʹ10"E.	2013-10-07	NBG	arenaria_arenaria_NGS337	MW216692	MW216796		yes		20
H. arenaria Sond., cf. subsp. arenaria	Marais 1436	South Africa, NW, Clanwilliam Distr., between Nardouws Pass and Brakvlei, 33°10ʹS, 18°55ʹE.	1964-09-21	PRE	arenaria_cf_arenaria_MARA1436 [KM1006]	AJ863600	AJ864811
H. biseriata Al-Shehbaz	Lysak & Mandáková 220808/18	South Africa, Northern Cape, Hantam, Calvinia, the 1st gravel road off the R27, direction Brandvlei, 13.5 km N from N27, along the road, 31°22ʹ45.13"S, 19°58ʹ25.35"E.	2008-08-22	MO	biseriata_MLTM220808/18 [LM18]	HE806272	HE806273		yes		22
H. brachycarpa Meisn.	R.H. Compton 4275	South Africa, Matjiesfontein, Karoo Garden, Whitehill.	1933-08-07	BOL	brachycarpa_COMP4275	MW216695	MW216799
H. carnosa (Thunb.) Steud.	V.R.Clark & C. Kelly 264	South Africa, Northern Cape, Farm Schietfontein 179, Komsberg. Mountain slopes. Sutherland region. 32°40ʹ34"S, 20°48ʹ58"E, 1461m alt.	2007-09-28	GRA	carnosa_CLKE264 [KM2232]	MW216769	MW216873
H. carnosa (Thunb.) Steud.	Linder, Hardy & Moline 7489	South Africa, Northern Cape: Namakwaland, Kamiesberg, 1100m, 30°9ʹ41"S, 17°58ʹ29"E.	2002-09-11	ex Z	carnosa_LIHM7489 [KM1478]	HE806214	HE806215
H. carnosa (Thunb.) Steud.	Mummenhoff & Ramdhani 58a	South Africa, on the road to Clanwilliam, 38 km from turnoff, vicinity of Botterklof Farm, 31°48.398ʹS, 19°16.178ʹE, 708m alt.	2008-09-25	OSBU	carnosa_MURA58(A) [KM2155]	MW216696	MW216800
H. carnosa (Thunb.) Steud.	Heliophila Team 2013 NGS200	South Africa, Northern Cape, Namaqualand, Kamiesberg, top of Studer Pass, 30°24ʹ06"S, 18°04ʹ47"E.	2013-10-01	NBG	carnosa_NGS200	MW216699	MW216803				22
H. carnosa (Thunb.) Steud.	Heliophila Team 2013 NGS51A	South Africa, Western Cape, Touwsrivier, Waboomberg, Matroosbergstasie, 33.48424S, 19.82116E.	2013-09-27	NBG	carnosa_NGS51A	MW216697	MW216801
H. carnosa (Thunb.) Steud.	Esterhuysen 29796	South Africa, N, Ceres Div., Baviaansberg, 33°08ʹS, 19°37ʹE.	1962-11-04	BOL	carnosa_EEST29796 [KM994]	AJ863599	AJ864805
H. carnosa (Thunb.) Steud.	Heliophila Team 2013 NGS177	South Africa, Northern Cape, Namaqualand, Kamieskroon, Kamiesberg Pass, 30.1897S, 17.9775E.	2013-10-01	NBG	carnosa_NGS177	MW216698	MW216802
H. cedarbergensis Marais	Esterhuysen 35055	South Africa, NW, Clanwilliam Distr., Langeberg, Central Cedarberg Mountains.	1978-10-08	BOL	cedarbergensis_EEST35055 [KM997]	AJ863607	AJ864812
H. cf. longifolia	B&T World Seeds, ref. no. 29614 ʹBlue Birdʹ	this accession analyzed in Mandáková T, Li Z, Barker MS, Lysak MA (2017) Plant J. 91:3-21.								yes
H. cinerea Marais	Heliophila Team 2013 NGS11	South Africa, Western Cape, Cape Peninsula, Table Mountain National Park, Cape of Good Hope, Neptuneʹs Cove, 34.34502S, 18.46263E.	2013-09-22	NBG	cinerea_NGS11	MW216702	MW216806
H. collina O.E.Schulz	Lysak & Mandáková 230808/20	South Africa, Northern Cape, Hantam, Nieuwoudtville, Nieuwoudtville Flower Reserve, 31°22ʹ6.46"S, 19°8ʹ32.03"E.	2008-08-23	MO					yes	yes	22
H. collina O.E.Schulz	Mummenhoff & Ramdhani 58	South Africa, Northern Cape, Hantam Plateau, Nieuwoudtville Reserve, 31°21ʹ53″S, 19°08ʹ32″E, 715 m alt.	2008-09-24	OSBU	collina_MURA58 [KM2154]	HE806218	HE806219	Sequences of ITS1 and ITS2 are identical to accession PESN2199 [KM999]*
H. collina O.E.Schulz	Perry & Snijman 2199	South Africa, NW, Calvinia, Nieuwoudtville Reserve, 31°22ʹS, 19°07ʹE.	1983-07-26	NBG	collina_PESN2199 [KM999]	AJ863598	AJ864813
H. cornellsbergia B.J.Pienaar & Nicholas	Oliver, Tölken & Venter 715	South Africa, NW, Richtersveld, Cornellsberg in Stinkfontein Mts. Southern slopes to a neck S of top.	1977-09-06	PRE	cornellsbergia_OTVE715 [KM998]	AJ863576	AJ864803
H. cornuta Sond. var. cornuta	Heliophila Team 2013 NGS289	South Africa, Western Cape, Olifants River Mts: nr summit of rd between Klawer & Skurfkop (LMwpt200), 31.91875S, 18.63002E.	2013-10-06	NBG	cornuta_cornuta_NGS289	MW216705	MW216809		yes		20
H. cornuta Sond. var. squamata	Bean 1352 in BOL108900	South Africa, Western Cape, Cederberg, Truitjieskraal.	1983-09-20	BOL	cornuta_squamata_BEAN1352	MW216704	MW216808
H. cornuta Sond. var. squamata	Bean & Trinder-Smith 2686	South Africa, Ceres Div., Zwartruggens, Groenfontein, near Stompiesfontein, 33°05ʹS, 19°19ʹE.	1991-10-02	BOL	cornuta_squamata_BETS2686 [KM985]	AJ863597	AJ864804
H. cornuta Sond. var. squamata	Heliophila Team 2013 NGS400	South Africa, Western Cape, Ceres, WSW of Karoopoort, c. 1 km E of Matjiesrivier, 33.25469S, 19.639118E.	2013-10-10	NBG	cornuta_squamata_NGS400	MW216707	MW216811
H. cornuta Sond. var. squamata	Heliophila Team 2013 NGS53	South Africa, Western Cape, De Doorns, Hexriver Pass, 33.39605S, 19.79036E.	2013-09-27	NBG	cornuta_squamata_NGS53	MW216706	MW216810
H. coronopifolia L. (=H. zeyheri Sond.)	Heliophila Team 2013 NGS292	South Africa, Western Cape, West Coast, Graafwater: W foot of hills between Klawer & Skurfkop, 31°56ʹ28"S, 18°37ʹ10"E.	2013-10-06	NBG	"coronopifolia"_cf_zeyheri_NGS292	MW216736	MW216840				20
H. crithmifolia Willd.	Lysak & Mandáková 180808/09	South Africa, Western Cape, Koue Bokkeveld, Op-die-Berg, roadside of the R303, direction R355, the Morester Farm, 32°57.979ʹS, 19°25.579ʹE.	2008-08-19	MO	crithmifolia_MLTM190808/09 [LM9]	HE806222	HE806223		yes		22
H. crithmifolia Willd.	Neuffer 9258	South Africa, NW, in between Clanwilliam and Wuppertal, road side, 32°13ʹS, 19°10ʹE.	1999-09-12	OSBU	crithmifolia_NEUF9258 [KM2181]	AJ863577	AJ864799
H. crithmifolia Willd.	Heliophila Team 2013 NGS111	South Africa, Northern Cape, Hantam, Calvinia, at rd. to Middelpos, 31.60498S, 20.05772E.	2013-09-28	NBG	crithmifolia_NGS111	MW216709	MW216813
H. crithmifolia Willd.	Heliophila Team 2013 NGS117	South Africa, Northern Cape, Hantam, Calvinia, Akkerendam Nature Reserve, 31.41862S, 19.77925E.	2013-09-29	NBG	crithmifolia_NGS117	MW216710	MW216814
H. crithmifolia Willd.	Heliophila Team 2013 NGS 87	South Africa, Northern Cape, Roggeveld, Matjiesfontein Farm on rd. Sutherland - Middlepos, 32.22147S, 20.51144E.	2013-09-28	NBG	crithmifolia_NGS87	MW216708	MW216812
H. crithmifolia Willd.	Thompson 3161	South Africa, Williston Dist., Snyderspoort through the Basterberge, 31°20ʹS, 20°55ʹE.	1976-05-19	STE	crithmifolia_THOM3161 [KM1069]	AJ863581	AJ864801
H. crithmifolia Willd.	Vlok 1048	South Africa, LB, KM, South Cape district, Oudtshoorn, next to turnoff to Blossoms, 33°33ʹS, 22°11ʹE.	1985-07-14	BOL	crithmifolia_VLOK1048 [KM989]	AJ863595	AJ864806
H. cuneata Marais	Esterhuysen 34672	South Africa, Western Cape, Stellenbosch.	1977-10-02	BOL	cuneata_EEST34672	MW216711	MW216815
H. deserticola Schltr. var. micrantha Schreiber	Giess & Müller 14375	Namibia, Oranjemund, 5 km N of Oranje near Sendelingsdrif, 28°09ʹS, 16°53ʹE.	1976-06-12	MO	deserticola_cf_micrantha_GIMU14375 [KM977]	AJ863594	AJ864798				26
H. deserticola Schltr. var. micrantha Schreiber	Winter, P.J.D. NGS263	South Africa, Northern Cape, Richtersveld, Kotzesrus, Helskloof Canyon, at the 2nd petroglyphs, 28.74235S, 17.460233E.	2013-10-04	NBG	deserticola_micrantha_NGS263	MW216715	MW216819		yes		26
H. diffusa (Thunb.) DC. var. diffusa	Heliophila Team 2013 NGS311	South Africa, Western Cape, Cederberg, Clanwilliam, rd to Pakhuis Pass, at Leipoldtʹs Grave, 32°08ʹ07"S, 18°59ʹ20"E.	2013-10-07	NBG	diffusa_diffusa_NGS311	MW216716	MW216820		yes		44
H. diffusa (Thunb.) DC. var. diffusa	Heliophila Team 2013 NGS317	Crest of Pakhuis Pass, 32°08ʹ53"S, 19°01ʹ46"E.	2013-10-07	NBG	diffusa_diffusa_NGS317	MW216717	MW216821				44
H. diffusa (Thunb.) DC. var. diffusa	Heliophila Team 2013 NGS411	South Africa, Western Cape, Piketberg, beyond Versveld Pass, near tower, 32.81934S, 18.74109E.	2013-10-11	NBG	diffusa_diffusa_NGS411	MW216718	MW216822
H. digitata L.f.	Linder P8 (3649)	South Africa, Clanwilliam District, Cederberg, Driehoek.	2002-09-29	ex Z	digitata_LINDp8(3649) [KM1483]	HE806224	HE806225
H. digitata L.f.	Mummenhoff & Ramdhani 63	South Africa, road to Heuningvlei, near Wuppertal, 32°14.918ʹS, 19°10.459ʹE, 837m alt.	2008-09-25	OSBU	digitata_MURA63 [KM2160]	HE806208	HE806209				20
H. digitata L.f.	Heliophila Team 2013 NGS15	South Africa, Western Cape, W of Kleinmond, E of Palmiet River bridge, at parking lot, 34°19ʹ51"S, 18°59ʹ35"E.	2013-09-24	NBG	digitata_NGS15	MW216719	MW216823				20
H. digitata L.f.	Heliophila Team 2013 NGS315	South Africa, Crest of Pakhuis Pass, 32°09ʹ01"S, 19°01ʹ45"E.	2013-10-07	NBG	digitata_NGS315	MW216721	MW216825				20
H. dregeana Sond.	Lysak & Mandáková 180808/07	South Africa, Western Cape, Cederberg Mountains, Kunje Farm, along the gravel road from the R303 to the Kunje cottages, 32°40ʹ18.44"S, 19°12ʹ59.58"E.	2008-08-18	MO	dregeana_MLTM180808/07 [LM7]	HE806230	HE806231				22
H. dregeana Sond.	Heliophila Team 2013 NGS348	South Africa, Western Cape, Cedarberg, Algeria, Uytkyk Pass, Crest of Pass, 32.40639S, 19.10775E.	2013-10-08	NBG	dregeana_NGS348	MW216722	MW216826
H. dregeana Sond.	Goldblatt 2578	South Africa, Cold Bokkeveld, Elands Kloof at Twee Rivieren.	1974-09-10	MO	dregeana_GOLD2578 [KM982]	AJ863606	AJ864818
H. elongata (Thunb.) DC.	Lavranos 6203	South Africa, forests near Knysna, 34°01ʹS, 23°03ʹE.	1968-03-07	MO	elongata_LAVR6203 [KM1097]	AJ628255	AJ628256
H. elongata (Thunb.) DC.	Linder 7695	South Africa, Eastern Cape Province, Baviaanskloof, 998m, 33°36ʹ14,2"S, 24°30ʹ5,3"E.	2003-10-11	ex Z	elongata_LIND7695 [KM1484]	HE806232	HE806233		yes		26
H. elongata (Thunb.) DC.	Linder 7695	South Africa, Eastern Cape Province, Baviaanskloof, 998m, 33°36ʹ14,2"S, 24°30ʹ5,3"E.	2003-10-11	ex Z	elongata_LIND7695 [KM1488]	HE806234	HE806235	Sequences of ITS1 and ITS2 are identical to accession LIND7695 [KM1484]*
H. ephemera P.A.Bean	Viviers, Vlok & Bean 1551	South Africa, Oudtshoorn Prov., Swartberg, northern slopes, 4 km E of Blouberg on Botha’s track.	1985-09-21	MO	ephemera_VVBE1551 [KM1090]	AJ628257	AJ628258
H. eximia Marais	Oliver,Tölken & Venter 390	South Africa, N, Richtersveld, Kodaspiek, main ridge SE of Beacon and up to summit, 28°32ʹS, 17°05ʹE.	1977-09-02	PRE	eximia_OTVE390 [KM1092]	AJ863591	AJ864819
H. gariepina Schltr.	Heliophila Team 2013 NGS215	South Africa, Northern Cape, LM179: Spektakelberg rd, Ezelsfontein, near the bridge over Ezelsfontein stream, 29.69945S, 17.71113E.	2013-10-02	NBG	gariepina_NGS215	MW216725	MW216829
H. gariepina Schltr.	Heliophila Team 2013 NGS250	South Africa, Northern Cape, Namaqualand, Springbok, Bulletrap, in the pass, river bed, 29.46362S, 17.7053E.	2013-10-04	NBG	gariepina_NGS250	MW216725*	MW216829*	Sequences of ITS1 and ITS2 are identical to accession NGS215*
H. gariepina Schltr.	Oliver,Tölken & Venter 476	South Africa, N, Richtersveld, Kodaspiek, main ridge SE of Beacon and up to summit, 28°32ʹS, 17°05ʹE.	1977-09-02	PRE	gariepina_OTVE476 [KM1094]	AJ863590	AJ864820
H. glabrescens (O.E.Schulz) Al-Shehbaz	F.M. Leighton 88	South Africa, Western Cape, Piquetberg.	1943-09-29	BOL	glabrescens_LEIG88	MW216694	MW216798
H. glauca Burch. ex. DC.	Esterhuysen 32859	South Africa, Ladismith Div., Anysberg, N slopes, 33°30ʹS, 20°46ʹE.	n.a.	MO	glauca_EEST32859 [KM1091]	AJ863610	AJ864821
H. glauca Burch. ex. DC.	Neuffer s.n. in OSBU9372	South Africa, Gamka Reserve bei Oudtshorn, Eastern Cape; alt. über 1000m.	1999-09-22	OSBU	glauca_NEUF9372	MW216726	MW216830
H. hurkana Al-Shehbaz & Mummenhoff	Bean & Trinder-Smith 2687	South Africa, Ceres Dist., Zwartruggens, Groenfontein, near Stompiesfontein in rugged refugium in TMS ridge, 32°59ʹS, 19°01ʹE.	1991-10-02	BOL	hurkana_BTSM2687 [KM1014]	AJ862709	AJ862710
H. hurkana Al-Shehbaz & Mummenhoff	Heliophila Team 2013 NGS375	South Africa, Western Cape, Swartruggens, Grasberg, farm Knolfontein, 5.41 miles north of the Katbakkies Road on road to Kagga Kamma (LMwpt234)., 32.82984S, 19.62561E.	2013-10-09	NBG	hurkana_NGS375	MW216727	MW216831
H. juncea (P.J.Bergius) Druce	Heliophila Team 2013 NGS359(B)	South Africa, Western Cape, Swartruggens, Katbakkies Pass, 32°53ʹ33"S, 19°32ʹ57"E.	2013-10-09	NBG					yes		26
H. juncea (P.J.Bergius) Druce	W.J.Barker 10426	South Africa, Cape, Clanwilliam C.P., Die Berg Road.	1966-08-18	MO	juncea_BARK10426 [KM1009]	HE806238	HE806239
H. juncea (P.J.Bergius) Druce	Lysak & Mandáková 180808/05	South Africa, Western Cape, Cederberg, Kunje, along the gravel road from the R303 to the Kunje cottages, 32°40ʹ16.44"S, 19°12ʹ59.56"E.	2008-08-18	MO	juncea_MLTM180808/05 [LM5]	HE806236	HE806237
H. juncea (P.J.Bergius) Druce	Mummenhoff & Ramdhani 48	South Africa, top of the Giftberg, in a small subvalley, same as 30, 200m further S, 31°46.403ʹS, 18°45.676ʹE, 603m alt.	2008-09-22	OSBU	juncea_MURA48 [KM2144]	HE806242	HE806243				16
H. juncea (P.J.Bergius) Druce	Mummenhoff & Ramdhani 71	South Africa, road 303 from Citrusdal to Ceres, E of Middelberg Pass, turnoff to Berg-en-Dal, 300 m along the road to Berg-en-Dal, 32°40ʹ22.1"S, 19°12ʹ56.8"E, 724m alt.	2008-09-27	OSBU	juncea_MURA71 [KM2170]	HE806240	HE806241
H. laciniata Marais	Heliophila Team 2013 NGS214	South Africa, Northern Cape, LM179: Spektakelberg rd, Ezelsfontein, near the bridge over Ezelsfontein stream, 29.69945S, 17.71113E.	2013-10-02	NBG	laciniata_NGS214	MW216728	MW216832
H. laciniata Marais	Heliophila Team 2013 NGS222	South Africa, Northern Cape, Namaqualand, rd between Komaggas and Schaaprivier, 29.70992S, 17.52399E.	2013-10-02	NBG	laciniata_NGS222	MW216729	MW216833
H. lactea Schltr.	Lysak & Mandáková 220808/17	South Africa, Northern Cape, Hantam, Calvinia, Akkerendam Nature Reserve, LM 1731°26ʹ14.56"S, 19°46ʹ44.66"E.	2008-08-22	MO	lactea_MLTM220808/17 [LM17]	HE806244	HE806245				18
H. lactea Schltr.	Mummenhoff & Ramdhani 11	South Africa, Muis Flakte, 29°08.906ʹS, 16°52.043ʹE, 52m alt.	2008-09-17	OSBU	lactea_MURA11 [KM2105]	HE806268	HE806269
H. lactea Schltr.	Heliophila Team 2013 NGS124	South Africa, Northern Cape, Hantam, Calvinia, Akkerendam Nature Reserve, 31°25ʹ57"S, 19°47ʹ08"E.	2013-09-29	NBG	lactea_NGS124	HE806244*	HE806245*	Sequences of ITS1 and ITS2 are identical to accession MLTM220808/17 [LM17]*	yes	yes	18
H. lactea Schltr.	Heliophila Team 2013 NGS189	South Africa, Northern Cape, Namaqualand, Kamieskroon, top of Kamiesberg Pass, Ou Tuin [LM166?], 30.17276S, 18.01572E.	2013-10-01	NBG	lactea_NGS189	MW216723	MW216827
H. lactea Schltr.	Heliophila Team 2013 NGS195	South Africa, Northern Cape, Namaqualand, Kamiesberg, rd. between Kamiesberg Pass and Leliefontein [LM170], 30.28107S, 18.05419E.	2013-10-01	NBG	lactea_NGS195	MW216766	MW216870
H. lactea Schltr.	Heliophila Team 2013 NGS223	South Africa, Northern Cape, Namaqualand, rd between Komaggas and Schaaprivier, 29°42ʹ36"S, 17°31ʹ26"E.	2013-10-02	NBG	lactea_NGS223	MW216731	MW216835				18
H. lactea Schltr.	Heliophila Team 2013 NGS242	South Africa, Northern Cape, Namaqualand, N of Springbok, 2 km W of Bulletrap, 29°27ʹ41"S, 17°45ʹ39"E.	2013-10-04	NBG	lactea_NGS242	MW216732	MW216836				18
H. linearis (Thunb.) DC. agg.	Vlok 1949	South Africa, Mossel Bay, between Outeniquastrand and Tergniet, 34°03ʹS, 22°12ʹE .	1988-08-07	BOL	agg_linearis_VLOK1949 [KM1083]	AJ863589	AJ864822
H. linearis (Thunb.) DC. var. linearis	Lysak & Mandáková 160808/03(A)	South Africa, Western Cape, Overberg, Malgas, De Hoop Nature Reserve, Circular Drive.	2008-08-16	MO	linearis_linearis_MLTM160808/03(A) [LM3A]	HE806248	HE806249		yes		20
H. linearis (Thunb.) DC. var. linearis	Heliophila Team 2013 NGS23E	South Africa, Western Cape, Overberg, Malgas, De Hoop Nature Reserve, 4-way junction to N of Tierhoek grazing lawns, 34.45013S, 20.41518E.	2013-09-25	NBG	linearis_linearis_NGS23E	MW216733	MW216837
H. linearis (Thunb.) DC. var. linearis	Heliophila Team 2013 NGS35	South Africa, Western Cape, Limestone hills S of Potberg on rd to Vaalkrans, 34°25ʹ18"S, 20°34ʹ34"E.	2013-10-09	NBG	linearis_linearis_NGS35	MW216733*	MW216837*	Sequences of ITS1 and ITS2 are identical to accession NGS23E*			20
H. linoides Schltr.	Heliophila Team 2013 NGS387	South Africa, Western Cape, Ager-Witzenberg, Pass, W flank near Slagboom, 33°14ʹ33"S, 19°17ʹ09"E.	2013-10-10	NBG	linoides_NGS387	MW216735	MW216839				20
H. linoides Schltr.	Heliophila Team 2013 NGS404	South Africa, Western Cape, Tulbagh Waterval, 33°21ʹ04"S, 19°06ʹ43"E.	2013-10-11	NBG	linoides_NGS404	MW216734	MW216838				20
H. macra Schltr.	Robertson 134	South Africa, Caledon Div., Hermanus, Fernkloof Nature Reserve, above Northcliff, 34°25ʹS, 19°14ʹE.	1979-11-15	MO	macra_ROBE134 [KM1088]	AJ863609	AJ864826
H. macrosperma Burch. ex. DC.	Bayliss 2257	South Africa, Albany, Fish River Pass, 33°17ʹS, 26°47ʹE.	1961-08-07	MO	macrosperma_BAYL2257 [KM1087]	AJ863608	AJ864827
H. maraisiana Al-Shehbaz & Mummenhoff	Barker 10341	South Africa, Piketberg Dist., Piketberg Mts. near Piketberg, 32°53ʹS, 18°43ʹE.	1965-10-21	NBG	maraisiana_BARK10341 [KM1015]	AJ862711	AJ862712
H. monosperma Al-Shehbaz & Mummenhoff	Esterhuysen 29984	South Africa, Clanwilliam Dist., Wolfberg, N Cedarberg, 32°28ʹS, 19°08ʹE.	1962-12-27	BOL	monosperma_EEST29984 [KM1010]	AJ862715	AJ862716
H. namaquana Bolus	Heliophila Team 2013 NGS194	South Africa, Northern Cape, Namaqualand, Kamiesberg, rd. between Kamiesberg Pass and Leliefontein, 30°16ʹ52"S, 18°03ʹ14"E.	2013-10-01	NBG	namaquana_NGS194	MW216741	MW216845				18
H. namaquana Bolus	Heliophila Team 2013 NGS216	South Africa, Northern Cape, Spektakelberg rd, Ezelsfontein, near the bridge over Ezelsfontein stream, 29°41ʹ58"S, 17°42ʹ40"E.	2013-10-02	NBG	namaquana_NGS216	MW216742	MW216846				18
H. namaquana Bolus	Bean 1345	South Africa, Clanwilliam Dist., Pienaarsvlakte between Krom River and Matjiesriver.	1983-09-20	BOL	namaquana_BEAN1345 [KM1061]	AJ863585	AJ864802
H. namaquana Bolus	Heliophila Team 2013 NGS161	South Africa, Northern Cape, Bokkeveld, Vanrhynspas, the lookout on the top, 31.37215S, 19.01679E.	2013-09-30	NBG	namaquana_NGS161	MW216740	MW216844
H. nubigena Schltr.	Esterhuysen 33671	South Africa, Worcester Dist., Keeromsberg.	1974-11-02	BOL	nubigena_EEST33671 [KM1060]	AJ863613	AJ864829
H. pectinata Burch. ex DC.	Heliophila Team 2013 NGS132A	South Africa, Northern Cape, Hantam, Calvinia, Akkerendam Nature Reserve, 31.43254S, 19.7856E.	2013-09-29	NBG	pectinata_NGS132A	MW216747	MW216851
H. pectinata Burch. ex DC.	Heliophila Team 2013 NGS54	South Africa, Western Cape, De Doorns, Hexriver Pass, 33.39605S, 19.79036E.	2013-09-27	NBG	pectinata_NGS54	MW216744	MW216848
H. pectinata Burch. ex DC.	Heliophila Team 2013 NGS66	South Africa, Western Cape, Klein Roggeveld range, Karookop, Skaapberg, 450 m NE of ʹKruispadʹ along rd to Sutherland, 32.94559S, 20.5527E.	2013-09-27	NBG	pectinata_NGS66	MW216745	MW216849
H. pectinata Burch. ex DC.	Heliophila Team 2013 NGS71	South Africa, Northern Cape, Roggeveld, Sutherland, Verlatenkloof, road rest place close to the top of the pass, 32.54011S, 20.6163E.	2013-09-27	NBG	pectinata_NGS71	MW216746	MW216850
H. pectinata Burch. ex DC.	Marais 1416	South Africa, Ceres-Clanwilliam road via Groot, turnoff to farm Kleinveld, S of Blinkberg Pass.	1964-09-17	PRE	pectinata_MARA1416 [KM1062]	AJ863584	AJ864830
H. pendula Willd.	Heliophila Team 2013 NGS26(B)	South Africa, Western Cape, Swellendam, Bontebok National Park, near campsite, 34.077503S, 20.454707E.	2013-09-26	NBG	pendula_NGS26(B)	MW216749	MW216853
H. pinnata L.f.	Heliophila Team 2013 NGS156	South Africa, Northern Cape, Bokkeveld, Nieuwoudtville, at the gate to the Oorlogskloof Road, 31.3721S, 19.04119E.	2013-09-30	NBG	pinnata_NGS156	HE806260*	HE806261*	Sequences of ITS1 and ITS2 are identical to accession MURA47 [KM2143]*
H. pinnata L.f.	Heliophila Team 2013 NGS302	South Africa, Western Cape, Cederberg, Clanwilliam, Pakhuis Pass, Kliphuis, at the stream, 32°08ʹ11"S, 18°59ʹ41"E.	2013-10-07	NBG	pinnata_NGS302	MW216750	MW216854				18
H. pinnata L.f.	Heliophila Team 2013 NGS399	South Africa, Western Cape, Ceres, Swaarmoedpass, at turnoff to Erfdeel Farm, 33.30624S, 19.59265E.	2013-10-10	NBG	pinnata_NGS399	MW216751	MW216855
H. pinnata L.f.	Lysak & Mandáková 170808/04	South Africa, Western Cape, Koue Bokkeveld, Op-die-Berg, edge of the settlements at the road R303 from Ceres to Citrusdal, 33°0ʹ53.99"S, 19°18ʹ27.26"E.	2008-08-17	MO	pinnata_MLTM170808/04 [LM4]	HE806262	HE806263				36
H. pinnata L.f.	Lysak & Mandáková 180808/08	South Africa, Western Cape, Cederberg Mountains, Kunje Farm, ca. 8 km N from Kunje, along the road R303, 32°37ʹ59.5"S, 19°10ʹ57.27"E.	2008-08-18	MO	pinnata_MLTM180808/08 [LM8]	HE806264	HE806265				18
H. pinnata L.f.	Mummenhoff & Ramdhani 47	South Africa, top of the Giftberg, in a small subvalley, 31°46.403ʹS, 18°45.676ʹE, 603m alt.	2008-09-22	OSBU	pinnata_MURA47 [KM2143]	HE806260	HE806261				18
H. polygaloides Schltr.	Leighton 2288	South Africa, Ceres Dist.	1946-11-11	BOL	polygaloides_LEIG2288 [KM1156]	AJ862713	AJ862714
H. polygaloides Schltr.	Heliophila Team 2013 NGS377	South Africa, Western Cape, Swartruggens, Grasberg, farm Knolfontein, c. 5 miles north of the Katbakkies Road on road to Kagga Kamma., 32.83604S, 19.62467E.	2013-10-09	NBG	polygaloides_NGS377_1	MW216752	MW216856
					polygaloides_NGS377_2	MW216753	MW216857
H. pubescens Burch. ex DC.	Heliophila Team 2013 NGS80	South Africa, Northern Cape, Roggeveld, N of Sutherland, Welgevonden, 32.30032S, 20.62359E.	2013-09-28	NBG	pubescens_NGS80	MW216754	MW216858
H. pubescens Burch. ex DC.	Heliophila Team 2013 NGS88	South Africa, Northern Cape, Roggeveld, Koorlandskloof near Noudrif Farm, 32.21839S, 20.38123E.	2013-09-28	NBG	pubescens_NGS88	MW216755	MW216859
H. pubescens Burch. ex DC.	Hanekom 2138	South Africa, Calvinia, Kleinfontein, Agterkop, Pk. Middelpos, 32°01ʹS, 20°04ʹE.	1973-09-09	PRE	pubescens_HANE2138 [KM1053]	AJ863583	AJ864831
H. pusilla L.f. var. pusilla	Linder, Hardy & Moline 7524	South Africa, Western Cape, Tulbagh, Romansriver 340m, 33°28ʹ56"S, 19°12ʹ3"E.	2002-09-14	ex Z	pusilla_pusilla_LIHM7524 [KM1497]	HE806266	HE806267
H. pusilla L.f. var. pusilla	Heliophila Team 2013 NGS28A	South Africa, Western Cape, Overberg, Malgas, De Hoop Nature Reserve, Potberg, at road at south foot of the mountain, 34°23ʹ09"S, 20°32ʹ31"E.	2013-09-25	NBG	pusilla_pusilla_NGS28A	MW216756	MW216860		yes		18
H. pusilla L.f. var. pusilla	Heliophila Team 2013 NGS40	South Africa, Western Cape, Overberg, Malgas, De Hoop Nature Reserve, S of Opstal, 34.47683S, 20.43031E.	2013-09-25	NBG	pusilla_pusilla_NGS40	MW216757	MW216861
H. pusilla L.f. var. pusilla	Williams 1264	South Africa, Caledon, Hermanus, Die Duine, 34°25ʹS, 19°14ʹE.	1989-10-13	PRE	pusilla_pusilla_WILL1264 [KM1049]	AJ863582	AJ864832
H. putative hybrid aff. macra	Heliophila Team 2013 NGS23C	South Africa, Western Cape, Overberg, Malgas, De Hoop Nature Reserve, 1.64 km NE of Reception, E side of track., 34.44335S, 20.41002E.	2013-09-25	NBG	cf_hybrid_macra_NGS23C	MW216738	MW216842
H. ramosissima O.E.Schulz	G. van Niekerk 648	South Africa, Western Cape, Caledon, Houw Hoek.	1955-10-06	BOL	ramosissima_GNIE648	MW216759	MW216863
H. rigidiuscula Sond.	Hutchings 727	South Africa, Mkambati, road to Lupatana, 31°19ʹS, 29°57ʹE.	1983-10-17	MO	rigidiuscula_HUTC727 [KM1050]	AJ863572	AJ864797
H. roggeveldensis Al-Shehbaz	Heliophila Team 2013 NGS77	South Africa, Western Cape, Klein Roggeveld, rd. Matjiesfontein to Sutherland, 1-2 km of Nuwerus Farm, 32.94559S, 20.5527E.	2013-09-27	NBG	roggeveldensis_NGS77	MW216758	MW216862
H. schulzii Marais	Heliophila Team 2013 NGS182	South Africa, Northern Cape, Namaqualand, Kamieskroon, top of Kamiesberg Pass, 30°11ʹ16"S, 17°59ʹ17"E.	2013-10-01	NBG	schulzii_NGS182	MW216760	MW216864				20
H. schulzii Marais	Heliophila Team 2013 NGS191	South Africa, top of Kamiesberg Pass, farm N of Ou Tuin (LM168), 30°09ʹ24"S, 18°00ʹ36"E.	2013-10-01	NBG	schulzii_NGS191	MW216761	MW216865				20
H. schulzii Marais	Heliophila Team 2013 NGS219	South Africa, Northern Cape, Namaqualand, Komaggas, Spektakelberg Pass, W flanks, 29.69857S, 17.65652E.	2013-10-02	NBG	schulzii_NGS219	MW216730	MW216834
H. scoparia Burch. ex DC. var. scoparia	Linder, Hardy & Moline 7522	South Africa Western Cape: Witzenberg, Agterwitzenberg 1100m, 33°14ʹ5"S, 19°18ʹ11"E.	2002-09-14	ex Z	scoparia_scoparia_LIHM7522 [KM1480]	HE806270	HE806271
H. seselifolia Burch. ex DC. subsp. nigellifolia (Schltr.) Al-Shehbaz	Linder, Hardy & Moline 7487	South Africa, Northern Cape, namakwaland Kamiesberg, 1100m, 30°9ʹ41"S, 17°58ʹ29"E.	2002-09-11	ex Z	seselifolia_nigellifolia_LIHM7487 [KM1499]	HE806258	HE806259
H. seselifolia Burch. ex DC. subsp. nigellifolia (Schltr.) Al-Shehbaz	M.R. Levyns 1695	South Africa, Northern Cape, Calvinia.	1946-09-16	BOL	seselifolia_nigellifolia_MLEV1695 [KM1230]	MW216748	MW216852
H. seselifolia Burch. ex DC. subsp. nigellifolia (Schltr.) Al-Shehbaz	Neuffer 9280	South Africa, Namaqualand, road from Garies via eastern mountains to Springbok, 30°07ʹS, 17°59ʹE.	1999-09-14	OSBU	seselifolia_nigellifolia_NEUF9280 [OSBU9280]	AJ863604	AJ864800
H. seselifolia Burch. ex DC. subsp. nigellifolia (Schltr.) Al-Shehbaz	Heliophila Team 2013 NGS123	South Africa, Northern Cape, Hantam, Calvinia, Akkerendam Nature Reserve, 31°25ʹ57"S, 19°47ʹ08"E.	2013-09-29	NBG	seselifolia_nigellifolia_NGS123	MW216763	MW216867			yes	22
H. seselifolia Burch. ex DC. subsp. nigellifolia (Schltr.) Al-Shehbaz	Heliophila Team 2013 NGS187	South Africa, Northern Cape, Namaqualand, Kamieskroon, top of Kamiesberg Pass, 30°11ʹ16"S, 17°59ʹ17"E.	2013-10-01	NBG	seselifolia_nigellifolia_NGS187	MW216743	MW216847				22
H. seselifolia Burch. ex DC. subsp. nigellifolia (Schltr.) Al-Shehbaz	Heliophila Team 2013 NGS190	South Africa, top of Kamiesberg Pass, Ou Tuin, 30°10ʹ20"S, 18°00ʹ59"E.	2013-10-01	NBG	seselifolia_nigellifolia_NGS190	HE806258*	HE806259*	Sequences of ITS1 and ITS2 are identical to accession LIHM7487 [KM1499]*			22
H. seselifolia Burch. ex DC. subsp. nigellifolia (Schltr.) Al-Shehbaz	Heliophila Team 2013 NGS197(A)	South Africa, Northern Cape, Namaqualand, Kamiesberg, rd. between Kamiesberg Pass and Leliefontein (LM170), 30°16ʹ52"S, 18°03ʹ15"E.	2013-10-01	NBG	seselifolia_nigellifolia_NGS197(A)	MW216764	MW216868				22
H. sp. indet.	Esterhuysen 22294	South Africa, Western Cape, Worcester.	1953-11-15	BOL	sp_indet_EEST22294	MW216703	MW216807
H. sp. indet.	Esterhuysen 29422	South Africa, Western Cape Prov., Franschhoek Mountains, Roesbos Peak, 33°54ʹS, 19°08ʹE.	1961-12-10	BOL	sp_indet_EEST29422 [KM1104]	AJ628259	AJ628260
H. sp. indet.	Esterhuysen 32520	South Africa, Cape Peninsula, Simons Town.	1970-11-01	BOL	sp_indet_EEST32520	MW216773	MW216877
H. sp. indet.	Esterhuysen 36400	South Africa, Cape Peninsula, Simons Town.	1986-11-05	BOL	sp_indet_EEST36400	MW216773*	MW216877*	Sequences of ITS1 and ITS2 are identical to accession EEST32519*
H. sp. indet.	Esterhuysen 5703	South Africa, Namaqualand, Khamieskroon.	1941-08-24	BOL	sp_indet_EEST5703	MW216684	MW216788
H. sp. indet.	Mummenhoff & Ramdhani 66	South Africa, R 364 from Clanwilliam to Lambertsbay, 40 km after Clanwilliam along road side, 32°09ʹ31"S, 18°41ʹ02"E.	2008-09-26	OSBU	sp_indet_MURA66 [KM2163]	HE806250	HE806251				?
H. sp. indet.	Heliophila Team 2013 NGS306(A)	South Africa, Western Cape, Cederberg, Clanwilliam, Pakhuis Pass, Kliphuis, at the stream, 32°08ʹ11"S, 18°59ʹ41"E.	2013-10-07	NBG	sp_indet_NGS306(A)	MW216720	MW216824				20
H. sp. indet.	Heliophila Team 2013 NGS320	South Africa, Western Cape, Cederberg, Clanwilliam, crest of Pakhuis Pass, Amon se Vlak, 32.15028S, 19.02923E.	2013-10-07	NBG	sp_indet_NGS320	MW216691	MW216795
H. sp. indet., cf. H. sphaerostigma Kunze	Lysak & Mandáková 200808/13	South Africa, Western Cape, Olifants River Valley, gravel road Citrusdal-Algeria, ca. 600 m from the bridge across the river (direction Algeria-N7), 32°21ʹ53.3"S, 18°56ʹ55.68"E.	2008-08-20	MO	sp_indet_MLTM200808/13 [LM13]	HE806210	HE806211				20
H. sp. indet., cf. H. sphaerostigma Kunze	Lysak & Mandáková 240808/24	South Africa, Western Cape, Olifants River Valley, Clanwilliam, gravel road from the bridge crossing Olifantsriver to Rondegat, 32°21ʹ9.69"S, 18°56ʹ49.02"E.	2008-08-24	MO	sp_indet_MLTM240808/24 [LM24]	HE806212	HE806213	Sequences of ITS1 and ITS2 are identical to accession MLTM200808/13 [LM13]*			20
H. sp., aff. H. acuminata (Eckl. & Zeyh.) Steud.	Acocks 24401	South Africa, SW, Malmesbury district, Klein Swartfontein, near Moorreesburg, 33°08ʹS, 18°39ʹE.	1970-09-21	PRE	aff_acuminata_ACOC24401 [KM1000]	AJ863603	AJ864807
H. sp., aff. H. coronopifolia L.	OSBU 1787	Cultivated / Botanical Garden Halle, Germany.	2005-06-13	OSBU	aff_coronopifolia_OSBU17187	AJ863592	AJ864817	Sequences of ITS1 and ITS2 are identical to accession MLTM140808/02 [LM2]*
H. sp., aff. H. coronopifolia L.	Lysak & Mandáková 140808/02	South Africa, Western Cape, West Coast, Langebaan, West Coast National Park, Postberg section, 33°6.671ʹS, 17°59.876ʹE.	2008-08-14	MO	aff_coronopifolia_MLTM140808/02 [LM2]	HE806220	HE806221				20
H. sp., aff. H. coronopifolia L.	Williams 982	South Africa, SW, Caledon, foot of Hoys Koppie, Hermanus, 34°25ʹS, 19°14ʹE.	1983-09-27	MO	aff_coronopifolia_WILL982 [KM984]	AJ863596	AJ864814
H. sp., aff. H. coronopifolia L. (=H. zeyheri Sond.)	Heliophila Team 2013 NGS413	South Africa, Western Cape, West Coast, Piketbeg - Velddrif, at road W of Sauer, 32°49ʹ57"S, 18°33ʹ11"E.	2013-10-11	NBG	"coronopifolia"_cf_zeyheri_NGS413	MW216724	MW216828				20
H. sp., aff. H. elongata (Thunb.) DC. & H. macra Schltr.	Heliophila Team 2013 NGS31	South Africa, Western Cape, Swellendam, Bontebok National Park, Circular Road, 34.07193S, 20.48307E.	2013-09-26	NBG	aff_(elongata+macra)_NGS31	MW216762	MW216866
H. sp., aff. H. macowaniana Schltr.	Marais 1447	South Africa, road from Clanwilliam and Cape Town, 20.5 km from Clanwilliam, road side, 328219S, 188569E.	1964-09-22	PRE	aff_macowaniana_MARA1447 [KM1086]	AJ863587	AJ864825
H. sp., aff. H. macowaniana Schltr.	Lysak & Mandáková 180808/06	South Africa, Western Cape, Cederberg Mountains, Kunje Farm, along the gravel road from the R303 to the Kunje cottages, 32°40ʹ18.44"S, 19°12ʹ59.58"E.	2008-08-18	MO	aff_macowaniana_MLTM180808/06 [LM6]	HE806254	HE806255				20
H. sp., aff. H. macowaniana Schltr.	Lysak & Mandáková 200808/12	South Africa, Western Cape, Olifants River Valley, gravel road Citrusdal-Algeria, ca. 8 km S from the bridge across the Olifants River, 32°25ʹ54.23"S, 18°57ʹ38.05"E.	2008-08-20	MO	aff_macowaniana_MLTM200808/12 [LM12]	HE806256	HE806257	Sequences of ITS1 and ITS2 are identical to accession MLTM180808/06 [LM6]*			20
H. sp., aff. H. macowaniana Schltr.	Mummenhoff & Ramdhani 70	South Africa, road 303 from Citrusdal to Ceres, [Baliesgatberg], turnoff to Berg-en-Dal, 300 m along the road to Berg-en-Dal, 32°40ʹ22.1"S, 19°12ʹ56.8"E, 724m alt.	2008-09-27	OSBU	aff_macowaniana_MURA70 [KM2169]	HE806252	HE806253				80
H. sp., aff. H. macowaniana Schltr.	Heliophila Team 2013 NGS25(B)	South Africa, Western Cape, Swellendam, Bontebok National Park, 34.06775S, 20.460308E.	2013-09-26	NBG	aff_macowaniana_NGS25(B)	MW216767	MW216871
H. sp., aff. H. namaquana	Winter, P.J.D. NGS 118(B)	South Africa, Northern Cape, Hantam, Calvinia, Akkerendam Nature Reserve, 31.413606S, 19.777156E.	2013-09-29	NBG	aff_namaquana_NGS118(B)	MW216768	MW216872
H. sp., aff. H. trifurca Burch. ex DC.	Winter, P.J.D. NGS233	South Africa, Northern Cape, Bushmanland, Aggenys, Varsputs, Maanhaar, on the koppie, 29.42618S, 18.30621E.	2013-10-03	NBG	aff_trifurca_NGS233	MW216778	MW216882
H. sp., cf. H. adpressa O.E.Schulz	Heliophila Team 2013 NGS23D	South Africa, Western Cape, Overberg, Malgas, De Hoop Nature Reserve, 1.64 km NE of Reception, E side of track., 34.44335S, 20.41002E.	2013-09-25	NBG	cf_adpressa_NGS23D	MW216680	MW216784
H. sp., cf. H. adpressa O.E.Schulz	Heliophila Team 2013 NGS29A	South Africa, Western Cape, Overberg, Malgas, De Hoop Nature Reserve, Flats N of Limestone scarp, along rd to Vaalkrans, 34°24ʹ51"S, 20°34ʹ30"E.	2013-09-25	NBG	cf_adpressa_NGS29A	MW216681	MW216785				20
H. sp., cf. H. adpressa O.E.Schulz	Heliophila Team 2013 NGS39A	South Africa, Western Cape, Overberg, Malgas, De Hoop Nature Reserve, S of Opstal, 34°28ʹ37"S, 20°25ʹ49"E.	2013-09-25	NBG	cf_adpressa_NGS39A	MW216682	MW216786				20
H. sp., cf. H. adpressa O.E.Schulz	Heliophila Team 2013 NGS424	South Africa, Western Cape, West Coast, West Coast National Park, road to Geelbek, 33°13ʹ14"S, 18°08ʹ52"E.	2013-10-12	NBG	cf_adpressa_NGS424	MW216683	MW216787				20
H. sp., cf. H. arenaria subsp. acocksii (Marais) Al-Shehbaz	Heliophila Team 2013 NGS355	South Africa, Western Cape, Op-die-Berg, at the road to Katbakkies Pass, at turn off to Rietvley, S of Swanepoelspoort Dam, 32.90373S, 19.52241E.	2013-10-09	NBG	cf_arenaria_acocksii_NGS355	MW216693	MW216797
H. sp., cf. H. descurva Schltr.	Lysak & Mandáková 200808/14	South Africa, Western Cape, Olifants River Valley, gravel road Citrusdal-Algeria, ca. 600 m from the bridge across the river (direction Algeria-N7), 32°21ʹ53.3"S, 18°56ʹ55.68"E.	2008-08-20	MO	cf_descurva_MLTM200808/14 [LM14]	MW216700	MW216804				20
H. sp., cf. H. descurva Schltr.	Neuffer 9253	South Africa, Cedarberg Mts., near Wuppertal, 32°16ʹS, 19°13ʹE.	1999-09-12	OSBU	cf_descurva_NEUF9253 [OSBU9253]	AJ863575	AJ864815
H. sp., cf. H. descurva Schltr.	Heliophila Team 2013 NGS331	South Africa, Western Cape, Cederberg, Biedouw Valley, Hoek se Berg, Uitkyk Pass, S slopes, 32.12823S, 19.18267E.	2013-10-07	NBG	cf_descurva_NGS331	MW216712	MW216816
H. sp., cf. H. descurva Schltr.	Heliophila Team 2013 NGS361	South Africa, Western Cape, Op-die-Berg, Swartruggens, E of Katbakkies Pass, Hartnekskloof, 32°52ʹ40"S, 19°39ʹ28"E.	2013-10-09	NBG	cf_descurva_NGS361_1	MW216713	MW216817				20
					cf_descurva_NGS361_2	MW216714	MW216818				20
H. sp., cf. H. elata Sond.	Linder, Hardy & Moline 7494	South Africa Western Cape, Clanwilliam Nardouwspass 600m, 31°57ʹS, 18°52ʹE.	2003-09-11	ex Z	cf_elata_LIHM7494 [KM1487]	HE806228	HE806229
H. sp., cf. H. elata Sond.	Mummenhoff & Ramdhani 65	South Africa, along road 364 from Botterkloof Pass to Clanwilliam, 200 m W of Elizabethsfontein junction, 32°04ʹ41"S, 19°03ʹ54"E, 360m alt.	2008-09-25	OSBU	cf_elata_MURA65 [KM2162]	HE806226	HE806227				20
H. sp., cf. H. rigidiuscula Sond.	V.R.Clark & C. Pienaar 495	South Africa, Eastern Cape, Farm Quaggas Drift 108 (Graaff-Reinet Murraysburg regions). Upper slopes of "Kleinhoek", E of main stream, Toorberg/Sneeuberg. 32°08ʹ59"S, 24°04ʹ48"E, 1754m alt.	2007-12-19	GRA	cf_rigidiuscula_CLPI495 [KM2216]	MW216701	MW216805
H. suavissima Burch. ex DC.	PC & L. Zietsman 363	South Africa, Orange Free State, Glen Landboukollege.	1985-03-21	PRE	suavissima_PCZI363 [KM1073]	AJ863574	AJ864834
H. suborbicularis Al-Shehbaz & Mummenhoff	Mummenhoff & Ramdhani 50	South Africa, plateau of Hantamsberg, by the radio antenna, near Calvinia, 31°23ʹ03"S, 19°46ʹ53"E, 1598m alt.	2008-09-23	OSBU	suborbicularis_MURA50 [KM2146]	HE806274	HE806275				22
H. suborbicularis Al-Shehbaz & Mummenhoff	Goldblatt 6319	South Africa, Sutherland, Voelfontein, valley S of farm house on road to mountain, 32°23ʹS, 20°39ʹE.	1981-09-22	MO	suborbicularis_GOLD6319 [KM1012]	AJ862717	AJ862718
H. subulata Burch. ex DC.	Linder P5	South Africa, Bredasdorp District, DeHoop Nature Reserve.	2002-09-26	n.a.	subulata_LINDp5 [KM1505]	HE806276	HE806277
H. subulata Burch. ex DC.	Neuffer s.n. in OSBU9374	South Africa, Western Cape, Gamka Mountain Nature Reserve, west Oudtshoorn, Oukraal Zirkelweg.	1999-09-23	OSBU	subulata_NEUF9374 [OSBU9374]	MW216772	MW216876
H. subulata Burch. ex DC.	Heliophila Team 2013 NGS36A	South Africa, Western Cape, Limestone hills S of Potberg on rd to Vaalkrans, 34.42164S, 20.57603E.	2013-09-25	NBG	subulata_NGS36A	MW216770	MW216874
H. subulata Burch. ex DC.	Heliophila Team 2013 NGS36B	South Africa, Western Cape, Lanbegerg, rd. R348 Suurbraak to Barrydale, Andries Uys Brug, 33.98589S, 20,71991E.	2013-09-26	NBG	subulata_NGS36B	MW216771	MW216875
H. subulata Burch. ex DC.	Bohnen 5223	South Africa, Riversdale, Stillbaai, ridge below reservoir, 34°22ʹS, 21°26ʹE.	1979-03-17	STE	subulata_BOHN5223 [KM1078]	AJ863580	AJ864835
H. thunbergii (Eckl. & Zeyh.) Steud. var. macrostylis (E.Mey. ex Sond.) B.Nord.	Mummenhoff & Ramdhani 34	South Africa, road from Springbok to Kleinsee, 29°42.095’S, 17°40.290’E, 732m alt.	2008-09-20	OSBU	thunbergii_macrostylis_MURA34 [KM2127]	HE806246	HE806247				22
H. thunbergii (Eckl. & Zeyh.) Steud. var. macrostylis E.Mey. ex Sond.	Heliophila Team 2013 NGS230	South Africa, Northern Cape, Namaqualand, Springbok, Overberg Ave, open plot near Hoekom st., 29°40ʹ15"S, 17°53ʹ10"E.	2013-10-03	NBG	thunbergii_macrostylis_NGS230	MW216737	MW216841				22
H. thunbergii (Eckl. & Zeyh.) Steud. var. thunbergii	Heliophila Team 2013 NGS158	South Africa, Northern Cape, Bokkeveld, Vanrhynspas, the lookout on the top, 31.37262S, 19.01721E.	2013-09-30	NBG	thunbergii_thunbergii_NGS158	MW216774	MW216878
H. thunbergii (Eckl. & Zeyh.) Steud. var. thunbergii	Heliophila Team 2013 NGS303	South Africa, Western Cape, Cederberg, Clanwilliam, Pakhuis Pass, Kliphuis, at the stream, 32.13634S, 18.99476E.	2013-10-07	NBG	thunbergii_thunbergii_NGS303	MW216775	MW216879
H. thunbergii (Eckl. & Zeyh.) Steud. var. thunbergii	Winter, P.J.D. NGS339	South Africa, Western Cape, Cederberg, Clanwilliam, crest of Pakhuis Pass, 32.14662S, 19.03004E.	2013-10-07	NBG	thunbergii_thunbergii_NGS339	MW216776	MW216880
H. tricuspidata Schltr.	Esterhuysen 32705	South Africa, Caledon Dist., Jonas Kop, Langeberg, NW of Genadendal, 34°01ʹS, 19°36ʹE.	1971-10-19	BOL	tricuspidata_EEST32705 [KM1071]	AJ863612	AJ864836
H. tricuspidata Schltr.	Goldblatt 5868	South Africa, Cape region, 3319 Worcester CD, Jonaskop, Riviersonderend Mts. Stony S. facing slopes below peak.	1980-09-25	MO	tricuspidata_GOLD5868 [KM1072]	MW216777	MW216881
H. tulbaghensis Schinz	Esterhuysen 35692	South Africa, Paarl Dist., path from Fransch Hoek Pass towards Paardekoop, near head of valley, 33°54ʹS, 19°09ʹE.	1981-10-25	BOL	tulbaghensis_EEST35692 [KM1047]	AJ863579	AJ864837
H. variabilis Burch. ex DC.	Lysak & Mandáková 200808/15	South Africa, Western Cape, Olifants River Valley, gravel road Citrusdal-Algeria, ca. 600 m from the bridge across the river (direction Algeria-N7), 32°21ʹ53.3"S, 18°56ʹ55.68"E.	2008-08-20	MO	variabilis_MLTM200808/15 [LM15]	MW216780	MW216884				22
H. variabilis Burch. ex DC.	Lysak & Mandáková 260808/31	South Africa, Northern Cape, Namaqualand, Hardeveld, Springbok, roadside ca. 2 km from Okiep, direction Concordia, 29°34ʹ29.14"S, 17°54ʹ1.53"E.	2008-08-26	MO	variabilis_MLTM260808/31 [LM31]	HE806278	HE806279				22
H. variabilis Burch. ex DC.	Heliophila Team 2013 NGS173	South Africa, Northern Cape, Namaqualand, at rd between Garies and Kharkams (LMwpt162)., 30.44969S, 17.94327E.	2013-09-30	NBG	variabilis_NGS173	MW216781	MW216885
H. variabilis Burch. ex DC.	Heliophila Team 2013 NGS180	South Africa, Northern Cape, Namaqualand, Kamieskroon, Kamiesberg Pass, 30.18776S, 17.98817E.	2013-10-01	NBG	variabilis_NGS180	HE806278*	HE806279*	Sequences of ITS1 and ITS2 are identical to accession MLTM260808/31 [LM31]*
H. variabilis Burch. ex DC.	Heliophila Team 2013 NGS205	South Africa, Northern Cape, Namaqualand, Kamieskroon, Buffel Rivier, below the bridge, 29°59ʹ33"S, 17°52ʹ30"E.	2013-10-02	NBG	variabilis_NGS205	MW216782	MW216886				22
H. variabilis Burch. ex DC.	Heliophila Team 2013 NGS212	South Africa, Northern Cape, Namaqualand, Springbok, at rd to Spektakelberg, 29°42ʹ28"S, 17°45ʹ45"E.	2013-10-02	NBG	variabilis_NGS212	MW216783	MW216887				22
H. variabilis Burch. ex DC.	Heliophila Team 2013 NGS224	South Africa, Northern Cape, Namaqualand, Springbok, Goegap Nature Reserve, 29°40ʹ17"S, 17°59ʹ55"E.	2013-10-02	NBG	variabilis_NGS224	MW216780*	MW216884*	Sequences of ITS1 and ITS2 are identical to accession MLTM200808/15 [LM15]*	yes		22
H. variabilis Burch. ex DC.	Heliophila Team 2013 NGS228	South Africa, Northern Cape, Namaqualand, Springbok, Goegap Nature Reserve, 29.66891S, 18.00008E.	2013-10-03	NBG	variabilis_NGS228	MW216779*	MW216883*	Sequences of ITS1 and ITS2 are identical to accession NGS229*
H. variabilis Burch. ex DC.	Heliophila Team 2013 NGS229	Goegap Nature Reserve, 29°40ʹ08"S, 18°00ʹ00"E.	2013-10-03	NBG	variabilis_NGS229	MW216779	MW216883				22
H. variabilis Burch. ex DC.	Nicholas 2511	South Africa, Richtersveld, top of Hellskloof, road going to Springbokvlakte.	1987-08-27	STE	variabilis_NICH2511 [KM1046]	AJ863578	AJ864838
Heliophila sp. indet.	Esterhuysen 28193	South Africa, Worcester Dist., Hex Rivier Mts., Audensberg, 33°28ʹS, 19°34ʹE.	1959-02-15	BOL	sp_indet_EEST28193 [KM1065]	AJ863605	AJ864833
Heliophila sp., cf. H. deserticola Schltr. var. deserticola	Coetzee & Werger 1710	South Africa, Northern Cape, Augrabies National Park.	1973-06-15	MO	cf_deserticola_deserticola_COWE1710 [KM1058]	MW216739	MW216843
Heliophila sp., cf. H. minima (Stephens) Marais	Acocks 24430	South Africa, Richmond Distr., 31 km NW of Merriman Station, 30°59ʹS, 23°33ʹE.	1970-10-07	PRE	cf_minima_ACOC24430 [KM1057]	AJ863586	AJ864828
Heliophila sp., cf. H. seselifolia Burch. ex DC. subsp. seselifolia	Heliophila Team 2013 NGS236	South Africa, Northern Cape, Bushmanland, Aggenys, Varsputs, 29.47888S, 18.30776E.	2013-10-03	NBG	cf_seselifolia_seselifolia_NGS236	MW216765	MW216869
Chamira circaeoides (L.f.) Zahlbr.	Heliophila Team 2013 NGS322	South Africa, Western Cape, Cederberg, Biedouw Valley, at rd to Wupperthal, 32°09ʹ59"S, 19°11ʹ03"E.	2013-10-07	NBG					yes		38
Chamira circaeoides (L.f.) Zahlbr.	Bean & Viviers 1901	South Africa, Malmesbury Dist., Bokbaai, 33°34ʹS, 18°21ʹE.	1987-08-29	BOL	Chamira_circaeoides_BEVI1901 [KM1164]	AJ862719	AJ862720	outgroup
Aethionema grandiflorum Boiss. & Hohen.					Aethionema_grandiflorum_DQ249867	DQ249867	DQ249867	outgroup
Alliaria petiolata (M. Bieb.) Cavara & Grande					Alliaria_petiolata_KJ748666	KJ748666	KJ748666	outgroup
Cardamine matthioli Moretti					Cardamine_matthioli_AY260606	AY260606	AY260606	outgroup
Rorippa amphibia (L.) Besser					Rorippa_amphibia_AJ862699_AJ862700	AJ862699	AJ862700	outgroup

## Sheet: Table S2
Supplementary Table 2. Chromosome numbers and genome sizes of Heliophila and Chamira species used for repeatome and plastome assembly. Diamond symbol indicates an average genome size in the given species when measurement for more than one population was performed.
Asterisk indicates that the value is only indicative because it was obtained from partially degraded leaf material. For H. juncea, genome size was assumed to be equal with the related species of the same clade, H. elongata (401 Mb), as material was unavailable.
Clade	Species	Accession	Chromosome Number (2n)	Genome Size (Mb/1C)	Presence in ITS tree (Supp. Figure 2)
A	H. pusilla var. pusilla	NGS28A	18	366.9*	yes
	H. lactea	NGS124	18	363.7	yes
	H. arenaria subsp. arenaria	NGS337	20	484.2	yes
	H. africana	NGS418	20	384.1¨	yes
	H. linearis var. linearis	MLTM160808/03(A)	20	406	yes
	H. cornuta var. cornuta	NGS289	20	481	yes
B	H. juncea	NGS359(B)	26	?
	H. elongata	KM1484	26	401.1*	yes
C	H. crithmifolia	MLTM190808/09	22	348.9¨	yes
	H. biseriata	MLTM220808/18	22	288.4¨	yes
	H. collina	MLTM230808/20	22	410.9*
	H. variabilis	NGS224	22	358.7¨	yes
	H. deserticola var. micrantha	NGS263	26	481.8¨	yes
	H. amplexicaulis	NGS160	22	414.5¨	yes
D	H. diffusa var. diffusa	NGS311	44	799.5	yes
Outgroup	Chamira circaeoides	NGS322	38	461.1¨

## Sheet: Table S3
Supplementary Table 3. Summary statistics of transcriptome assemblies. For transcriptome assembly of C. circaeoides, 40 million reads from the raw data were randomly sampled due to the limited computational capacity.
Species	Accession	No. of raw reads	No. of clean reads	No. of transcripts	N50 (bp)	GC content (%)
H. lactea	NGS124	28,147,980	24,354,514	120,445	1,386	0.4129
H. cf. longifolia *	Blue Bird	21,105,846	18,657,164	65,508	1,260	0.4228
H. seselifolia subsp. nigellifolia	NGS123	26,912,092	23,402,772	136,968	1,237	0.4104
Chamira circaeoides	NGS322	100,709,842	27,765,144	67,842	1,784	0.3979
* this accession was analyzed in Mandáková T, Li Z, Barker MS, Lysak MA (2017) Diverse genome organization following 13 independent mesopolyploid events in Brassicaceae contrasts with convergent patterns of gene retention. Plant J. 91:3-21.

## Sheet: Table S4
Supplementary Table 4. List of species used in transcriptome analyses and phylogeny reconstruction based on transcriptome data.
No.	Species	Family	Reference	Sequence Read Archive (SRA) data
1	Aethionema arabicum	Brassicaceae	Nguyen et al., 2019
2	Arabidopsis lyrata	Brassicaceae	Hu et al., 2011
3	Arabidopsis thaliana	Brassicaceae	Kaul et al., 2000
4	Arabis alpina	Brassicaceae	Willing et al., 2015
5	Boechera stricta	Brassicaceae	Lee et al., 2017
6	Cardamine hirsuta	Brassicaceae	Gan et al., 2016
7	Capsella rubella	Brassicaceae	Slotte et al., 2013
8	Chamira circaeoides	Brassicaceae	this study	SRR12650628
9	Conringia planisiliqua	Brassicaceae	Jiao et al., 2017
10	Crucihimalaya himalaica	Brassicaceae	Zhang et al., 2019
11	Euclidium syriacum	Brassicaceae	Jiao et al., 2017
12	Eutrema salsugineum	Brassicaceae	Yang et al., 2013
13	H. seselifolia subsp. nigellifolia	Brassicaceae	this study	SRR12650631
14	Heliophila cf. coronopifolia	Brassicaceae	Kiefer et al., 2019.
15	Heliophila lactea	Brassicaceae	this study	SRR12650630
16	Heliophila cf. longifolia	Brassicaceae	this study	SRR12650629
17	Pseudoturritis turrita	Brassicaceae	Kiefer et al., 2019.
18	Schrenkiella parvula	Brassicaceae	Dassanayake et al., 2011
19	Turritis glabra	Brassicaceae	Kiefer et al., 2019.
20	Tarenaya hassleriana	Cleomaceae	Cheng et al., 2013
References:
Cheng, S., van den Bergh, E., Zeng, P., Zhong, X., Xu, J., Liu, X., ... & Bian, C. (2013). The Tarenaya hassleriana genome provides insight into reproductive trait and genome evolution of crucifers. The Plant Cell, 25(8), 2813-2830.
Dassanayake, M., Oh, D. H., Haas, J. S., Hernandez, A., Hong, H., Ali, S., ... & Cheeseman, J. M. (2011). The genome of the extremophile crucifer Thellungiella parvula. Nature genetics, 43(9), 913-918.
Gan, X., Hay, A., Kwantes, M., Haberer, G., Hallab, A., Ioio, R. D., ... & Nikolov, L. A. (2016). The Cardamine hirsuta genome offers insight into the evolution of morphological diversity. Nature Plants, 2(11), 1-7.
Hu, T. T., Pattyn, P., Bakker, E. G., Cao, J., Cheng, J. F., Clark, R. M., ... & Haberer, G. (2011). The Arabidopsis lyrata genome sequence and the basis of rapid genome size change. Nature genetics, 43(5), 476-481.
Jiao, W. B., Accinelli, G. G., Hartwig, B., Kiefer, C., Baker, D., Severing, E., ... & Huettel, B. (2017). Improving and correcting the contiguity of long-read genome assemblies of three plant species using optical mapping and chromosome conformation capture data. Genome research, 27(5), 778-786.
Kaul, S., Koo, H. L., Jenkins, J., Rizzo, M., Rooney, T., Tallon, L. J., ... & Town, C. D. (2000). Analysis of the genome sequence of the flowering plant Arabidopsis thaliana. Nature, 408(6814), 796-815.
Kiefer, C., Willing, E. M., Jiao, W. B., Sun, H., Piednoël, M., Hümann, U., ... & Schneeberger, K. (2019). Interspecies association mapping links reduced CG to TG substitution rates to the loss of gene-body methylation. Nature plants, 5(8), 846-855.
Lee, C. R., Wang, B., Mojica, J. P., Mandáková, T., Prasad, K. V., Goicoechea, J. L., ... & Grimwood, J. (2017). Young inversion with multiple linked QTLs under selection in a hybrid zone. Nature ecology & evolution, 1(5), 1-13.
Nguyen, T. P., Mühlich, C., Mohammadin, S., van den Bergh, E., Platts, A. E., Haas, F. B., ... & Schranz, M. E. (2019). Genome improvement and genetic map construction for Aethionema arabicum, the first divergent branch in the Brassicaceae family. G3: Genes, Genomes, Genetics, 9(11), 3521-3530.
Slotte, T., Hazzouri, K. M., Ågren, J. A., Koenig, D., Maumus, F., Guo, Y. L., ... & Wang, W. (2013). The Capsella rubella genome and the genomic consequences of rapid mating system evolution. Nature genetics, 45(7), 831-835.
Willing, E. M., Rawat, V., Mandáková, T., Maumus, F., James, G. V., Nordström, K. J., ... & Zytnicki, M. (2015). Genome expansion of Arabis alpina linked with retrotransposition and reduced symmetric DNA methylation. Nature plants, 1(2), 1-7.
Yang, R., Jarvis, D. J., Chen, H., Beilstein, M., Grimwood, J., Jenkins, J., ... & Schmutz, J. (2013). The reference genome of the halophytic plant Eutrema salsugineum. Frontiers in plant science, 4, 46.
Zhang, T., Qiao, Q., Novikova, P. Y., Wang, Q., Yue, J., Guan, Y., ... & Al-Shehbaz, I. A. (2019). Genome of Crucihimalaya himalaica, a close relative of Arabidopsis, shows ecological adaptation to high altitude. Proceedings of the National Academy of Sciences, 116(14), 7137-7146.

## Sheet: Table S5
Supplementary Table 5. List of selected chloroplast genomes and their respective GenBank accession numbers used in maternal phylogeny inference.
No.	Species	Tribe	Accession Number	Notes
1	Aethionema arabicum	Aethionemeae	KX886357
2	Aethionema cordifolium	Aethionemeae	NC_009265.1
3	Aethionema grandiflorum	Aethionemeae	NC_009266.1
4	Alyssum desertorum	Alysseae	NC_034299.1
5	Alyssum gmelinii	Alysseae	MF169880.1
6	Lobularia libyca	Anastaticeae	KY912029.1
7	Lobularia maritima	Anastaticeae	NC_009274.1
8	Arabis alpina	Arabideae	NC_023367.1
9	Arabis flagellosa	Arabideae	NC_037475.1
10	Arabis hirsuta	Arabideae	AP009369
11	Draba nemorosa	Arabideae	NC_009272.1
12	Draba oreades	Arabideae	NC_037760.1
13	Biscutella baetica	Biscutelleae	NC_039952.1
14	Biscutella lyrata	Biscutelleae	NC_039953.1
15	Brassica oleracea	Brassiceae	NC_041167.1
16	Brassica napus	Brassiceae	NC_016734.1
17	Raphanus sativus	Brassiceae	NC_024469.1
18	Bunias erucago	Buniadeae	NC_036110.1
19	Bunias orientalis	Buniadeae	KY912022.1
20	Arabidopsis halleri	Camelineae	KX886356
21	Arabidopsis lyrata	Camelineae	KX886355
22	Arabidopsis thaliana	Camelineae	NC_000932.1
23	Camelina sativa	Camelineae	NC_029337.1
24	Cardamine macrophylla	Cardamineae	MF405340.1
25	Cochlearia tatrae	Cochlearieae	LT629923.1
26	Ionopsidium acaule	Cochlearieae	NC_029333.1
27	Ionopsidium megalospermum	Cochlearieae	LT629930.1
28	Eutrema heterophyllum	Eutremeae	KT270358
29	Eutrema yunnanense	Eutremeae	KT270357
30	Heliophila africana	Heliophileae	MW018451	this study
31	Heliophila arenaria	Heliophileae	MW018453	this study
32	Heliophila cornuta	Heliophileae	MW018456	this study
33	Heliophila linearis	Heliophileae	MW018463	this study
34	Heliophila lactea	Heliophileae	MW018462	this study
35	Heliophila pusilla	Heliophileae	MW018464	this study
36	Heliophila elongata	Heliophileae	MW018460	this study
37	Heliophila juncea	Heliophileae	MW018461	this study
38	Heliophila amplexicaulis	Heliophileae	MW018452	this study
39	Heliophila chrithmifolia	Heliophileae	MW018457	this study
40	Heliophila collina	Heliophileae	MW018455	this study
41	Heliophila deserticola	Heliophileae	MW018458	this study
42	Heliophila biseriata	Heliophileae	MW018454	this study
43	Heliophila variabilis	Heliophileae	MW018465	this study
44	Heliophila diffusa	Heliophileae	MW018459	this study
45	Hesperis matronalis	Hesperideae	KY912026.1
46	Hesperis sylvestris	Hesperideae	KY912027.1
47	Lepidium meyenii	Lepidieae	KX886353
48	Lepidium virginicum	Lepidieae	NC_009273.1
49	Megacarpaea delavayi	Megacarpaeeae	KX886349
50	Megadenia pygmaea	Biscutelleae	NC_034357.1
51	Pachycladon cheesemanii	Microlepidieae	NC_021102.1
52	Pachycladon enysii	Microlepidieae	JX205495
53	Pachycladon fastigiatum	Microlepidieae	KU170142.1
54	Heldreichia bupleurifolia	Biscutelleae	NC_039954.1
55	Ricotia aucheri	Biscutelleae	NC_039956.1
56	Ricotia davisiana	Biscutelleae	NC_039959.1
57	Ricotia lunaria	Biscutelleae	NC_039961.1
58	Subularia aquatica	Unassigned	MW018466	this study
59	Chamira circaeoides	Unassigned	MW018450	this study

## Sheet: Table S6
Supplementary Table 6. Repetitive elements investigated by FISH. Sequences of the probes and primers are given for satellites and retroelements, respectively. Markers refer to the probe designation used for FISH (Figure 6).
Clade	Species	Element / Monomer (bp)	Marker	Sequence
A	H. pusilla	Satellite / 172	HeAre2	TCGAAATAGTCCCAAAATAGTATGCCTACACCTAATGATTTTAGAATGTGTTTGAATAAC
	H. lactea	Satellite / 177	HeLac1	GGGTTTCTGGAGCCCAAAACTCCCAAGATTAGATAATTAGTAAACAAGACTACAAAGATG
	H. arenaria	Satellite / 174	HeAre1	AGTGCGCTAACACCTATGGATTTCCGAAAAACTCCAAATATCGCAGCAATTTTGAAATTT
		Satellite / 172	HeAre2	TCGAAATAGTCCCAAAATAGTATGCCTACACCTAATGATTTTAGAATGTGTTTGAATAAC
		Satellite / 171	HeAre5	GCATTTTCTTGAAATCCATAGGTGTTAGGGCACTAATTTAGGGGTTTTTTCGGTAAATTT
		Retrotransposon	HeAre-Gypsy-Athila	CCTGGGAAGACGTGAAAAGA / TGTGGGCATGACCTCAAGTA
	H. africana	Satellite / 177	HeAfr1	GTTTTGTGTTTCGAGTGGTAGCTTTTACTTGCCACCCAAGGAATGATAATCTCGTCCCAT
		Satellite / 171	HeLin1	CGGCCATATCTGCATTTTCTTGAAATCCATAGGTGTTAGGGCACTAATTTAGGGGTTTTT
		Retrotransposon	HeAfr-Gypsy-Athila	CCTGGGAAGACGTGAAAAGA / TGTGGGCATGACCTCAAGTA
	H. linearis	Satellite / 174	HeAre1	AGTGCGCTAACACCTATGGATTTCCGAAAAACTCCAAATATCGCAGCAATTTTGAAATTT
		Satellite / 172	HeAre2	TCGAAATAGTCCCAAAATAGTATGCCTACACCTAATGATTTTAGAATGTGTTTGAATAAC
		Satellite / 171	HeLin1	CGGCCATATCTGCATTTTCTTGAAATCCATAGGTGTTAGGGCACTAATTTAGGGGTTTTT
		Retrotransposon	HeLin-Gypsy-Athila	ATGATGCTGCGGATTGGGAA / AACGCTTCATTCGGTCCCAA
	H. cornuta	Satellite / 171	HeLin1	CGGCCATATCTGCATTTTCTTGAAATCCATAGGTGTTAGGGCACTAATTTAGGGGTTTTT
B	H. juncea	Satellite / 167	HeJun2	TGTCTATCCCGAACTCTTTTAAATAAATAGATGTTAATTTACTATTTTACGATTTTCATG
	H. elongata	Satellite / 383	HeElo2	TGTTTATACATCAATATATATCTCATTTTATGCAATACCGATCAGTGAAAACCCGTTAGA
		Retrotransposon	HeElo-Gypsy-Athila	AGCATTGGACCACCTTGACA / TCTGAACCCTTCGACGAAGC
C	H. variabilis	Satellite / 184	HeVar1	GGCGTTTTGAAGAGTTTTGAAATCGGCGATTAGAATCGTTTTCAAATCAATAGGAGTTAC
		Satellite / 168	HeVar2	GCGTCTTAAAGCGTTATGAAATAAGCAATTAGAATCGTTTTCAAAACAATAGGAGTTATT
		Satellite / 177	HeVar3	TTGCCTACTTTCCTCTCTAAAGCATTTTTGGCTTTATCAACTCGTCTATGATCCTTATAG
		Satellite / 832	HeVar7	ACTAGATGGTACCCAGCGCT / ACTATTTATCAAACACGTCGACACA
		Retrotransposon	HeVar-Chromo-Tekay	TTACGGTTCTGGTGCCTTGT / GACGCATTAAATTGGTGGAA
	H. deserticola	Satellite / 178	HeDes1	ATGAGAACCACGTCCCATATACTCCTCCCTAATCCATCTTGTTTGTCTTGTTTACTAACT
	H. amplexicaulis	Satellite / 162	HeAmp1	CCAAAATTCCTAATGTAGTGCATTAACACCTATGGATTTCAAAACGCTAGAAAACGCCAA
		Satellite / 172	HeAmp2	CCGAAAAAATCCAAAAAATAGGGCGCTAACACCTATGGATTTTAAAAAACTAGACGTACC
		Satellite / 175	HeAmp3	GCAAGTCTGGAAAGTTAGTGAACAAGACTAACGGGATGGTTTGGGAAGATGTGTATAGGA
		Satellite / 188	HeAmp6	CCTCAAATTTCTTGTTTTCTTGAAAAATTGTGGACTATAGCCCATGGAATTTGGAAATTT
		Satellite / 184	HeAmp7	GGAAGCCTTTTATCGGCTGAAAATGTAATCCACGAACTAACCTTTGAAACCAATCGTTCT
D	H. diffusa	Satellite / 178	HeDif1	TAGGTGACACCTTAAAGATACCACTCCAAATACATAACATGGACTAGAATCTCGTTTTGG
		Satellite / 177	HeDif2	GGCTTTAGGAACTCGTTTGAGAATCTCATAGGACTCAAACTAGATTTTAGTCTCAGTTTT
		Satellite / 184	HeDif3	TCTCCCGCGAGGAGCCTAAAAGCGGCTCGTTTTGTTTTTCTCGAGGTTCTTTTGTTCTAT
		Satellite / 171	HeDif4	CGTCGATTGAGAACTTTTTGAGAATCAATAGGTGTTAGAGCACTATTTTACGATTTTTGT
Outgroup	C. circaeoides	Satellite / 249	Chcir1	TTCTCAACCAGTCACAAACACATGTACTTTGCCCGGTTGATTTGTCCAATTAAAGTTTTG
		Satellite / 293	Chcir2	GGCTTGAAATTCTTATTTTAGAGTTTCTGTGGAAAATATCTAGCTTACGATTTTGGCGAG
		Satellite / 202	Chcir3	GTTTAGGCGTTTGGGGTTGAGGGTCTAAAAAGTTGCGTTTGTTTTCTACATTTTAAAAGT
		Satellite / 198	Chcir4	AGAGTATGGGTTTAGTGTTTACGTTAGAGGTTTAAGTTTTGGGTTTAATGGTTTGGGGTT
		Satellite / 1427	Chcir10	CTCAAATGGGAGGTTACTCTGGA / AAGCTACGCTTCGACGAGAC
		Retrotransposon	ChCir-Copia-Ale	TGCAAAGGAGTTATGGGACA / TGTTCCTGCTCATGTCTTGC

## Sheet: Table S7
Supplementary Table 7. Inferred meso-WGD Ks peaks and estimated ages of WGD in the sampled Heliophila species and C. circaeoides.
Species	Paralog-Pairs	Mean Meso-Ks	Estimated Age (Mya)
H. lactea	1,711	0.464±0.026	28.41
H. cf. longifolia	2,181	0.472±0.011	28.90
H. seselifolia subsp. nigellifolia	1,821	0.485±0.017	29.69
C. circaeoides	3,838	0.438±0.011	26.82

## Sheet: Table S8
Supplementary Table 8. Mixture modeling of synonymous divergence between Heliophila and Chamira species.
	C. circaeoides		H. biseriata		H. coronopifolia		H. lactea		H. cf. longifolia
	Mean	Variance	Mean	Variance	Mean	Variance	Mean	Variance	Mean	Variance
C. circaeoides	-	-
H. seselifolia subsp. nigellifolia	0.433979	0.278615	-	-
H. coronopifolia	0.438582	0.286418	0.23742	0.206104	-	-
H. lactea	0.427496	0.270294	0.235257	0.193861	0.141761	0.198983	-	-
H. cf. longifolia	0.421983	0.269679	0.227945	0.19737	0.0401027	0.113534	0.13428	0.186474	-	-

## Sheet: Table S9
Supplementary Table 9. Summary of SNP frequency analysis based on transcriptome data.
	No. of Unigenes	Total length (bp)	No. of Orthologs	Total length of orthologs	No. of raw SNPs	No. of filtered SNPs	No. of ortholog SNPs	SNP frequency of all genes (per 1 kb)	SNP frequency of orthologs (per 1 kb)
C. circaeoides	23,006	22,441,026	1,576	1,922,013	23,014	19,378	1,714	0.86	0.89
H. seselifolia subsp. nigellifolia	36,098	31,363,242	1,576	1,856,181	27,428	16,942	549	0.54	0.3
H. lactea	30,866	27,553,548	1,576	1,903,350	20,141	18,242	848	0.66	0.45
H. cf. longifolia	16,671	15,563,298	1,576	1,781,967	40,858	7,973	741	0.51	0.42

## Sheet: Table S10
Supplementary Table 10. Chloroplast genome assembly statistics of analyzed Heliophila and Chamira species. LSC: Large Single-Copy region, SSC: Small-Single Copy region, IRR: Inverted Repeat region
Species	Clade	No. of total reads	No. of aligned reads	No. of assembled reads	Chloroplast genome size (bp)	LSC Length	SSC Length	IRR Length	GC%	Genes	CDS	tRNA	rRNA	Pseudogenes
H. africana	A	15,508,996	2,105,818	845,840	153,164	82,760	17,854	26,275	36.4	131	86	37	8	rps16
H. arenaria	A	17,924,394	667,374	380,054	154,239	83,760	17,771	26,354	36.3	131	86	37	8	ycf5
H. cornuta	A	15,182,074	1,198,872	388,674	153,665	83,312	17,818	26,268	36.4	131	86	37	8	orf77
H. linearis	A	9,711,000	1,242,164	174,242	154,039	83,684	17,775	26,290	36.3	131	86	37	8	rps16
H. lactea	A	17,446,366	1,159,244	540,796	153,743	83,208	17,839	26,348	36.3	131	86	37	8	orf77
H. pusilla	A	10,147,766	971,148	541,566	154,300	83,766	17,930	26,302	36.2	131	86	37	8	rps16, orf77
H. elongata	B	17,567,518	1,494,592	618,644	153,914	83,387	17,747	26,390	36.3	131	86	37	8	rps16, orf77, ndhI
H. juncea	B	22,448,268	802,674	433,344	153,745	83,227	17,780	26,369	36.2	131	86	37	8	rps16, orf77, ndhH
H. amplexicaulis	C	12,514,368	1,331,908	605,732	153,947	83,265	17,898	26,392	36.2	131	86	37	8	rps16, orf77, matK
H. crithmifolia	C	22,922,082	4,017,038	1,214,830	153,935	83,463	17,684	26,394	36.1	131	86	37	8	rps16, orf77
H. collina	C	19,656,786	1,555,232	637,658	153,952	83,324	17,846	26,391	36.3	131	86	37	8	rps16, orf77, matK
H. deserticola	C	22,283,068	3,299,218	860,056	153,895	83,355	17,852	26,344	36.2	131	86	37	8	rps16, orf77
H. biseriata	C	11,566,840	2,694,214	793,716	153,892	83,118	17,958	26,408	36.2	131	86	37	8	rps16, orf77, matK
H. variabilis	C	16,766,206	2,523,052	779,638	153,124	82,736	17,562	26,413	36.2	131	86	37	8	rps16, orf77
H. diffusa	D	12,713,938	656,224	483,974	153,677	83,063	17,806	26,404	36.1	131	86	37	8	rps16, orf77, matK
C. circaeoides	Outgroup	14,701,220	760,299	419,588	152,794	82,895	17,429	26,235	36.7	131	86	37	8	rps16

[truncated: 2 more sheets: Table S11, Table S12]
